# Supplementary material for: An Integrated Analysis Approach to Unravel the Aspergillus Community in the Hospital Environment
Source: J Fungi (Basel). 2025 Aug 26;11(9):626. doi: 10.3390/jof11090626 (PMC12470541; doi:10.3390/jof11090626)
Supplement: Supplementary file 1 [file jof-11-00626-s001.zip › Supplementary Table S1.xlsx]

## Sheet: Hoja1
OTU_id	species	sum_rarRead	RA_dataset	number_of_samples	percentage_of_samples	ITS2_seq
LF2-A-IB3_Seq42	Aspergillus_pseudoglaucus	11666	0.00628563	45	32.1429	CTGCCCTCAAGCACGGCTTGTGTGTTGGGCTTCCGTCCCTGGTAACGGGGACGGGCCCAAAAGGCAGTGGCGGCACCATGTCTGGTCCTCGAGCGTATGGGGCTTTGTCACCCGCTCCCGTAGGTCCAGCTGGCAGCTAGCCTCGCAACCAATCTTTTTAACCA
LF2-A-IA1_Seq35	Aspergillus_vitricola	8623	0.00464606	17	12.1429	CTGCCCTCAAGCACGGCTTGTGTGTTGGGCCCCCGTCCCGGTTAAGCATCAGCCCCGGGACGGGCCCGAAAGGCAGCGGCGGCACCGTGTCCGGTCCTCGAGCGTATGGGGCTCTGTCACCCGCTCGTGTAGGTCCGGCCGGCGGCCAGCCCGACCCTTTAACCAATCTTTTAACCA
LF2-A-IB1_Seq44	Aspergillus_versicolor	6822	0.00367569	9	6.42857	CTGCCCATCAAGCCCGGCTTGTGTGTTGGGTCGTCGTCCCCCCCGGGGGACGGGCCCGAAAGGCAGCGGCGGCACCGTGTCCGGTCCTCGAGCGTATGGGGCTTTGTCACCCGCTCGATTTAGGGCCGGCCGGGCGCCAGCCGACGTCCAACCATTTTTCTTCA
LF2-S-IC1_Seq288	Aspergillus_restrictus	1096	0.000590524	1	0.714286	CTGCCCTCAAGCACGGCTTGTGTGTTGGGCCCCCGTCCCGGTTCTTTAAGCCGGGACGGGCCCGAAAGGCAGCGGCGGCACCGTGTCCGGTCCTCGAGTGTATGGGGCTCTGTCACCCACTCGTGTAGGTCCGGCCGGCGGCCAGCCTCTTCAACCAAACTTTTAACCA
LF2-A-IA3_Seq354	Aspergillus_sydowii	925	0.000498389	12	8.57143	CTGCCCATCAAGCCCGGCTTGTGTGTTGGGTCGTCGTCCCCCCCGGGGGACGGGCCCGAAAGGCAGCGGCGGCACCGTGTCCGGTCCTCGAGCGTATGGGGCTTTATCACCCGCTCGACTAGGGCCGGCCGGGCGCCAGCCGACGTCTCCAACCATTTTTCTTCA
LF2-A-IA1_Seq266	Aspergillus_halophilicus	845	0.000455285	5	3.57143	CTGCCCTCAAGCACGGCTTGTGTGTTGGGCCGCCGTCCCGGGGGACTTTTCTGCCCCGCGGGACGGGCCCGAAAGGCAGCGGCGGCACCGTGTCCGGTCCTCGAGCGTATGGGGCTCTGTCACCCGCTCTGGTAGGCCCGGCCGGCGCGCCAGCCCTTCTCAACCATTTTTGTTCTTTCTCCA
LF2-A-O3_Seq411	Aspergillus_flavus	549	0.000295801	9	6.42857	CTGCCCATCAAGCACGGCTTGTGTGTTGGGTCGTCGTCCCCTCTCCGGGGGGGACGGGCCCCAAAGGCAGCGGCGGCACCGCGTCCGATCCTCGAGCGTATGGGGCTTTGTCACCCGCTCTGTAGGCCCGGCCGGCGCTTGCCGAACGCAAATCAATCTTTTTCCA
LF-A-O3_Seq454	Aspergillus_penicillioides	501	0.000269938	2	1.42857	CTGCCCTCAAGCACGGCTTGTGTGTTGGGCCCCCGTCCCCCTCCCAGGAAGGGGACGGGCCCGAAAGGCAGCGGCGGCACCGTGTCCGGTCCTCGAGCGTATGGGAAGCAACTTTTTTGTCACCCGCTCCTGTAGGTCCGGCCGGCGGCCTGCCCAACCCCAACCTTCTTTTTTTAACCA
LF2-A-O2_Seq16	Aspergillus_westerdijkiae	425	0.00022899	11	7.85714	CTGCCCTCAAGCACGGCTTGTGTGTTGGGTCGTCGTCCCCCCCGGGGGACGGGCCCGAAAGGCAGCGGCGGCACCGCGTCCGGTCCTCGAGCGTATGGGGCTTTGTCACCCGCTCTTGTAGGCCCGGCCGGCTGCTGGCCGACGCTGAAAAGCAACCAATCTATTTCATCA
LF2-A-O1_Seq1052	Aspergillus_japonicus	226	0.000121769	4	2.85714	CTCCCCTCCAGCCCCGCTGGTTGTTGGGCCGCGCCCCCCCGGGGGCGGGCCTCGAGAGAAACGGCGGCACCGTCCGGTCCTCGAGCGTATGGGGCTCTGTCACCCGCTCTATGGGCCCGGCCGGGGCTTGCCTCGACCCCCAATCTTCTCA
LF2-A-IC2_Seq1161	Aspergillus_fumigatus	204	0.000109915	4	2.85714	CTGCCCTCAAGCACGGCTTGTGTGTTGGGCCCCCGTCCCCCTCTCCCGGGGGACGGGCCCGAAAGGCAGCGGCGGCACCGCGTCCGGTCCTCGAGCGTATGGGGCTTTGTCACCTGCTCTGTAGGCCCGGCCGGCGCCAGCCGACACCCAACTTTATTTTTCTAA
SO-SoP-O2_Seq1003	Aspergillus_ochraceus	111	5.98067e-05	1	0.714286	CTGCCCTCAAGCACGGCTTGTGTGTTGGGTCGTCGTCCCCCCCCAGGGGGACGGGCCCGAAAGGCAGCGGCGGCACCGCGTCCGGTCCTCGAGCGTATGGGGCTTTGTCACCCGCTCTTGTAGGCCCGGCCGGCTGCTGGCCGACGCTGAAAAGCAACCAACTATTTTTCCA
LF2-So-O2_Seq1081	Aspergillus_carbonarius	66	3.55607e-05	1	0.714286	CTGCCCTCAAGCCCGGCTTGTGTGTTGGGTCGCCGTCCCCCTGTCTGGGGGGACGGGCCCGAAAGGCAGCGGCGGCACCGCGTCCGATCCTCGAGCGTATGGGGCTTTGTCACATGCTCTGTAGGATTGGCCGGCGCCTGCCGACAACTCCAACCTTTTTTTCCA
VR2-So-O3_Seq1087	Aspergillus_insuetus	42	2.26296e-05	1	0.714286	CTGCCCTTCAAGCCCGGCTTGTGTGTTGGGTCGTCGTCCCCCCTGGGGGACGGGCCCGAAAGGCAGCGGCGGCACCGCGTCCGGTCCTCGAGCGTATGGGGCTTTGTCACCCGCTCGATTAGGGCCGGCCGGGCGCCAGCCGGCGTCTCCAACCTTCTATTTTACCA
LF2-A-O1_Seq610	Aspergillus_tamarii	13	7.00439e-06	2	1.42857	CTGCCCATCAAGCACGGCTTGTGTGTTGGGTCGTCGTCCCCTCTTCGGGGGGGACGGGCCCCAAAGGCAGCGGCGGCACCGCGTCCGATCCTCGAGCGTATGGGGCTTTGTCACCCGCTCTGTAGGCCCGGCCGGCGCTTGCCGAACGCAAAACAACCATTCTTTCCA
LF-So-O1_Seq800	Aspergillus_venezuelensis	12	6.46559e-06	1	0.714286	CTGCCCTTCAAGCCCGGCTTGTGTGTTGGGTCGTCGTCCCCCCCGGGGGACGGGCCCGAAAGGCAGCGGCGGCACCGTGTCCGGTCCTCGAGCGTATGGGGCTTTGTCACCCGCTCGATTAGGGCCGGCCGGGCGCCAGCCAGCGTTCTGCAACCTTATTTTTCTCA
