# Supplementary material for: An Integrated Analysis Approach to Unravel the Aspergillus Community in the Hospital Environment
Source: J Fungi (Basel). 2025 Aug 26;11(9):626. doi: 10.3390/jof11090626 (PMC12470541; doi:10.3390/jof11090626)
Supplement: Supplementary file 1 [file jof-11-00626-s001.zip › Supplementary Table S2.xlsx]

## Sheet: Sheet 1
species	sample	sampling_campaign	hospital	zone	sample_type	reads	RA_per_sample
Aspergillus_carbonarius	VR2_A_IB3	autumn	VR	IB	air	66	0.0049785
Aspergillus_flavus	LF_A_IA3	winter	LF	IA	air	67	0.00505393
Aspergillus_flavus	LF_D_O1	winter	LF	O	dust	56	0.00422418
Aspergillus_flavus	LF2_V_IB1	autumn	LF	IB	vent	19	0.00143321
Aspergillus_flavus	LF2_A_O3	autumn	LF	O	air	9	0.000678887
Aspergillus_flavus	LF2_D_O1	autumn	LF	O	dust	16	0.00120691
Aspergillus_flavus	SO2_V_IC1	autumn	SO	IC	vent	70	0.00528023
Aspergillus_flavus	VR2_A_IB2	autumn	VR	IB	air	59	0.00445048
Aspergillus_flavus	VR2_S_IB1	autumn	VR	IB	surface	43	0.00324357
Aspergillus_flavus	VR2_S_IC1	autumn	VR	IC	surface	210	0.0158407
Aspergillus_fumigatus	LF2_A_IC2	autumn	LF	IC	air	66	0.0049785
Aspergillus_fumigatus	SO2_A_IB1	autumn	SO	IB	air	52	0.00392246
Aspergillus_fumigatus	SO2_A_IB3	autumn	SO	IB	air	70	0.00528023
Aspergillus_fumigatus	VR2_S_IB3	autumn	VR	IB	surface	16	0.00120691
Aspergillus_halophilicus	LF_A_IB2	winter	LF	IB	air	24	0.00181036
Aspergillus_halophilicus	LF_A_O2	winter	LF	O	air	429	0.0323603
Aspergillus_halophilicus	LF_A_O3	winter	LF	O	air	40	0.00301727
Aspergillus_halophilicus	VR_A_IB3	winter	VR	IB	air	67	0.00505393
Aspergillus_halophilicus	LF2_A_IA1	autumn	LF	IA	air	285	0.0214981
Aspergillus_insuetus	VR_A_IC2	winter	VR	IC	air	42	0.00316814
Aspergillus_japonicus	LF2_V_IB1	autumn	LF	IB	vent	187	0.0141058
Aspergillus_japonicus	LF2_A_O1	autumn	LF	O	air	11	0.00082975
Aspergillus_japonicus	VR2_A_IB2	autumn	VR	IB	air	8	0.000603455
Aspergillus_japonicus	VR2_A_IB3	autumn	VR	IB	air	20	0.00150864
Aspergillus_ochraceus	VR2_A_IB2	autumn	VR	IB	air	111	0.00837294
Aspergillus_penicillioides	LF_A_O3	winter	LF	O	air	381	0.0287395
Aspergillus_penicillioides	SO_A_IC2	winter	SO	IC	air	120	0.00905182
Aspergillus_pseudoglaucus	LF_A_IA3	winter	LF	IA	air	165	0.0124463
Aspergillus_pseudoglaucus	LF_A_IB1	winter	LF	IB	air	69	0.0052048
Aspergillus_pseudoglaucus	LF_A_IB2	winter	LF	IB	air	464	0.0350004
Aspergillus_pseudoglaucus	LF_A_IB3	winter	LF	IB	air	312	0.0235347
Aspergillus_pseudoglaucus	LF_A_IC3	winter	LF	IC	air	670	0.0505393
Aspergillus_pseudoglaucus	LF_A_O1	winter	LF	O	air	48	0.00362073
Aspergillus_pseudoglaucus	LF_A_O2	winter	LF	O	air	957	0.0721883
Aspergillus_pseudoglaucus	LF_A_O3	winter	LF	O	air	647	0.0488044
Aspergillus_pseudoglaucus	SO_A_IA1	winter	SO	IA	air	60	0.00452591
Aspergillus_pseudoglaucus	SO_A_IA2	winter	SO	IA	air	89	0.00671343
Aspergillus_pseudoglaucus	SO_A_IA3	winter	SO	IA	air	51	0.00384702
Aspergillus_pseudoglaucus	SO_A_IB1	winter	SO	IB	air	26	0.00196123
Aspergillus_pseudoglaucus	SO_A_IB2	winter	SO	IB	air	16	0.00120691
Aspergillus_pseudoglaucus	SO_A_IC3	winter	SO	IC	air	9	0.000678887
Aspergillus_pseudoglaucus	SO_A_O1	winter	SO	O	air	9	0.000678887
Aspergillus_pseudoglaucus	VR_A_IA1	winter	VR	IA	air	158	0.0119182
Aspergillus_pseudoglaucus	VR_A_IA2	winter	VR	IA	air	143	0.0107868
Aspergillus_pseudoglaucus	VR_A_IA3	winter	VR	IA	air	103	0.00776948
Aspergillus_pseudoglaucus	VR_V_IA2	winter	VR	IA	vent	141	0.0106359
Aspergillus_pseudoglaucus	VR_V_IA3	winter	VR	IA	vent	1338	0.100928
Aspergillus_pseudoglaucus	VR_A_IB1	winter	VR	IB	air	138	0.0104096
Aspergillus_pseudoglaucus	VR_A_IC2	winter	VR	IC	air	149	0.0112393
Aspergillus_pseudoglaucus	VR_A_O3	winter	VR	O	air	97	0.00731689
Aspergillus_pseudoglaucus	VR_D_O2	winter	VR	O	dust	104	0.00784491
Aspergillus_pseudoglaucus	VR_D_O3	winter	VR	O	dust	74	0.00558196
Aspergillus_pseudoglaucus	LF2_S_IA1	autumn	LF	IA	surface	66	0.0049785
Aspergillus_pseudoglaucus	LF2_A_IB3	autumn	LF	IB	air	340	0.0256468
Aspergillus_pseudoglaucus	LF2_A_O3	autumn	LF	O	air	46	0.00346986
Aspergillus_pseudoglaucus	SO2_S_IA3	autumn	SO	IA	surface	173	0.0130497
Aspergillus_pseudoglaucus	SO2_V_IA1	autumn	SO	IA	vent	197	0.0148601
Aspergillus_pseudoglaucus	SO2_S_IB2	autumn	SO	IB	surface	1706	0.128687
Aspergillus_pseudoglaucus	SO2_V_IC3	autumn	SO	IC	vent	182	0.0137286
Aspergillus_pseudoglaucus	VR2_A_IA2	autumn	VR	IA	air	134	0.0101079
Aspergillus_pseudoglaucus	VR2_A_IA3	autumn	VR	IA	air	352	0.026552
Aspergillus_pseudoglaucus	VR2_V_IA1	autumn	VR	IA	vent	121	0.00912725
Aspergillus_pseudoglaucus	VR2_V_IA3	autumn	VR	IA	vent	35	0.00264011
Aspergillus_pseudoglaucus	VR2_A_IB1	autumn	VR	IB	air	163	0.0122954
Aspergillus_pseudoglaucus	VR2_A_IB3	autumn	VR	IB	air	57	0.00429962
Aspergillus_pseudoglaucus	VR2_S_IB1	autumn	VR	IB	surface	119	0.00897639
Aspergillus_pseudoglaucus	VR2_S_IB3	autumn	VR	IB	surface	36	0.00271555
Aspergillus_pseudoglaucus	VR2_V_IB2	autumn	VR	IB	vent	115	0.00867466
Aspergillus_pseudoglaucus	VR2_V_IB3	autumn	VR	IB	vent	27	0.00203666
Aspergillus_pseudoglaucus	VR2_A_IC1	autumn	VR	IC	air	1012	0.076337
Aspergillus_pseudoglaucus	VR2_S_IC1	autumn	VR	IC	surface	478	0.0360564
Aspergillus_pseudoglaucus	VR2_V_IC2	autumn	VR	IC	vent	270	0.0203666
Aspergillus_restrictus	LF2_S_IC1	autumn	LF	IC	surface	1096	0.0826733
Aspergillus_sydowii	LF_A_IA3	winter	LF	IA	air	37	0.00279098
Aspergillus_sydowii	SO_A_IA2	winter	SO	IA	air	4	0.000301727
Aspergillus_sydowii	SO_A_IC1	winter	SO	IC	air	471	0.0355284
Aspergillus_sydowii	SO_A_IC2	winter	SO	IC	air	63	0.00475221
Aspergillus_sydowii	VR_A_IA1	winter	VR	IA	air	21	0.00158407
Aspergillus_sydowii	VR_A_IA2	winter	VR	IA	air	13	0.000980614
Aspergillus_sydowii	VR_A_IB3	winter	VR	IB	air	67	0.00505393
Aspergillus_sydowii	VR_A_O2	winter	VR	O	air	32	0.00241382
Aspergillus_sydowii	LF2_A_IA3	autumn	LF	IA	air	103	0.00776948
Aspergillus_sydowii	LF2_S_IA1	autumn	LF	IA	surface	35	0.00264011
Aspergillus_sydowii	VR2_A_IA2	autumn	VR	IA	air	62	0.00467677
Aspergillus_sydowii	VR2_A_IB2	autumn	VR	IB	air	17	0.00128234
Aspergillus_tamarii	LF_A_IB1	winter	LF	IB	air	11	0.00082975
Aspergillus_tamarii	LF2_A_O1	autumn	LF	O	air	2	0.000150864
Aspergillus_venezuelensis	VR_A_O3	winter	VR	O	air	12	0.000905182
Aspergillus_versicolor	LF_A_IB2	winter	LF	IB	air	66	0.0049785
Aspergillus_versicolor	VR_A_IA3	winter	VR	IA	air	48	0.00362073
Aspergillus_versicolor	VR_A_O1	winter	VR	O	air	19	0.00143321
Aspergillus_versicolor	LF2_A_IB1	autumn	LF	IB	air	1013	0.0764125
Aspergillus_versicolor	LF2_V_IC3	autumn	LF	IC	vent	6	0.000452591
Aspergillus_versicolor	SO2_A_IB1	autumn	SO	IB	air	138	0.0104096
Aspergillus_versicolor	VR2_A_IB1	autumn	VR	IB	air	391	0.0294939
Aspergillus_versicolor	VR2_A_IC2	autumn	VR	IC	air	5039	0.380101
Aspergillus_versicolor	VR2_S_IC1	autumn	VR	IC	surface	102	0.00769405
Aspergillus_vitricola	LF_A_IB2	winter	LF	IB	air	109	0.00822207
Aspergillus_vitricola	LF_A_IC1	winter	LF	IC	air	489	0.0368862
Aspergillus_vitricola	LF_A_IC2	winter	LF	IC	air	337	0.0254205
Aspergillus_vitricola	LF_A_IC3	winter	LF	IC	air	14	0.00105605
Aspergillus_vitricola	VR_A_IA1	winter	VR	IA	air	131	0.00988157
Aspergillus_vitricola	VR_A_IA2	winter	VR	IA	air	42	0.00316814
Aspergillus_vitricola	VR_V_IA2	winter	VR	IA	vent	47	0.0035453
Aspergillus_vitricola	VR_A_IB3	winter	VR	IB	air	22	0.0016595
Aspergillus_vitricola	LF2_A_IA1	autumn	LF	IA	air	208	0.0156898
Aspergillus_vitricola	LF2_A_IA3	autumn	LF	IA	air	918	0.0692464
Aspergillus_vitricola	LF2_S_IA1	autumn	LF	IA	surface	192	0.0144829
Aspergillus_vitricola	LF2_V_IA1	autumn	LF	IA	vent	152	0.0114656
Aspergillus_vitricola	LF2_V_IA3	autumn	LF	IA	vent	3892	0.293581
Aspergillus_vitricola	LF2_S_IB2	autumn	LF	IB	surface	360	0.0271555
Aspergillus_vitricola	LF2_S_IB3	autumn	LF	IB	surface	1465	0.110508
Aspergillus_vitricola	LF2_V_IB1	autumn	LF	IB	vent	148	0.0111639
Aspergillus_vitricola	LF2_A_O1	autumn	LF	O	air	97	0.00731689
Aspergillus_westerdijkiae	LF_A_IA3	winter	LF	IA	air	21	0.00158407
Aspergillus_westerdijkiae	VR_A_IA1	winter	VR	IA	air	43	0.00324357
Aspergillus_westerdijkiae	VR_A_IA2	winter	VR	IA	air	47	0.0035453
Aspergillus_westerdijkiae	VR_A_IA3	winter	VR	IA	air	26	0.00196123
Aspergillus_westerdijkiae	VR_D_IA1	winter	VR	IA	vent	18	0.00135777
Aspergillus_westerdijkiae	VR_A_IB3	winter	VR	IB	air	80	0.00603455
Aspergillus_westerdijkiae	VR_A_O1	winter	VR	O	air	29	0.00218752
Aspergillus_westerdijkiae	VR_A_O2	winter	VR	O	air	13	0.000980614
Aspergillus_westerdijkiae	LF2_A_O2	autumn	LF	O	air	28	0.00211209
Aspergillus_westerdijkiae	VR2_V_IA1	autumn	VR	IA	vent	86	0.00648714
Aspergillus_westerdijkiae	VR2_A_O2	autumn	VR	O	air	34	0.00256468
